# Supplementary material for: Genetic and Phenotypic Spectrum of Amyotrophic Lateral Sclerosis Patients with CCNF Variants from a Large Chinese Cohort
Source: Mol Neurobiol. 2023 May 12;60(7):4150–60. doi: 10.1007/s12035-023-03380-1 (PMC10224817; doi:10.1007/s12035-023-03380-1)
Supplement: Supplementary file 1 — Supplementary Table 1 Information on CCNF variants in ALS patients. Supplementary Table 2 Protein function, structure and nucleic acid conservation prediction of CCNF variants in ALS. Supplementary Table 3 Information on additional ALS-related gene variants in ALS patients with CCNF variants. Supplementary Table 4 Gene analysis and clinical characteristics of CCNF variants in previously reported ALS patients. Supplementary table 5 Clinical features of CCNF variants carriers who had other ALS-related gene variants. Supplementary table 6 The ALS-related genes in the study (XLSX 41 kb) [file 12035_2023_3380_MOESM1_ESM.xlsx]

## Sheet: Supplementary table 1
Supplementary table 1 Information on CCNF variants in ALS patients.
Case No.	Gene	Chromosomal Position (hg19)	Refseq ID	Exon	cDNA change	Amino Acid change	Het/Hom	Variant Type	dbSNP	ExAC East Asia	gnomAD East Asia	ACMG
1321	CCNF	chr16:2481176	NM_001761.43	2	c.62G>A	p.Arg21Gln	Het	missense	rs200973445	0	0	VUS
3355	CCNF	chr16:2481193	NM_001761.18	2	c.79C>T	p.Pro27Ser	Het	missense	rs753420694	0.000116	0.000100261	VUS
1491	CCNF	chr16:2487150	NM_001761.38	5	c.C>T	p.Arg123Cys	Het	missense	rs552825346	0.000347	0.000251509	VUS
1120	CCNF	chr16:2487174	NM_001761.28	5	c.391G>T	p.Ala131Ser	Het	missense	-	-	0	VUS
	CCNF	chr16:2506911	NM_001761.29	17	c.2251C>T	p.Arg751Cys	Het	missense	rs142532028	0.000578	0.000651564	VUS
694	CCNF	chr16:2487208	NM_001761.36	5	c.425A>G	p.Asn142Ser	Het	missense	rs781029092	0	0	VUS
606	CCNF	chr16:2487264	NM_001761.47	5	c.481G>A	p.Gly161Arg	Het	missense	rs775057877	0.000134	5.45613e-05	VUS
2374	CCNF	chr16:2489423	NM_001761.2	7	c.664T>C	p.Ser222Pro	Het	missense	rs148159882	0	0	VUS
1046	CCNF	chr16:2489423	NM_001761.26	7	c.664T>C	p.Ser222Pro	Het	missense	rs148159882	0	0	VUS
2513	CCNF	chr16:2493798	NM_001761.3	9	c.926T>C	p.Met309Thr	Het	missense	rs763103851	0.000347	0.000217486	VUS
1228	CCNF	chr16:2495548	NM_001761.40	10	c.1019G>A	p.Arg340Gln	Het	missense	rs757188816	0.000232	0.000150421	VUS
665	CCNF	chr16:2495560	NM_001761.34	10	c.1031G>A	p.Arg344Lys	Het	missense	rs371050277	0.000695	0.000652458	VUS
3493	CCNF	chr16:2495560	NM_001761.20	10	c.1031G>A	p.Arg344Lys	Het	missense	rs371050277	0.000695	0.000652458	VUS
3021	CCNF	chr16:2498978	NM_001761.17	11	c.1217G>A	p.Arg406Gln	Het	missense	rs146438723	0	0.000100241	LB
1599	CCNF	chr16:2499359	NM_001761.15	12	c.1295G>A	p.Ser432Asn	Het	missense	rs754760067	0	5.81328e-05	VUS
1268	CCNF	chr16:2499359	NM_001761.41	12	c.1295G>A	p.Ser432Asn	Het	missense	rs754760067	0	5.81328e-05	VUS
2330	CCNF	chr16:2499400	NM_001761.13	12	c.1336G>A	p.Ala446Thr	Het	missense	rs140563930	0	5.82751e-05	VUS
1901	CCNF	chr16:2499888	NM_001761.7	13	c.1459C>T	p.Pro487Ser	Het	missense	rs377612641	0.000231	0.000400962	VUS
	CCNF	chr16:2503270	NM_001761.8	14	c.1547G>A	p.Arg516Gln	Het	missense	rs747695958	0	0	VUS
1363	CCNF	chr16:2499888	NM_001761.44	13	c.1459C>T	p.Pro487Ser	Het	missense	rs377612641	0.000231	0.000400962	VUS
3474	CCNF	chr16:2499888	NM_001761.19	13	c.1459C>T	p.Pro487Ser	Het	missense	rs377612641	0.000231	0.000400962	VUS
1723	CCNF	chr16:2499888	NM_001761.21	13	c.1459C>T	p.Pro487Ser	Het	missense	rs377612641	0.000231	0.000400962	VUS
1401	CCNF	chr16:2499888	NM_001761.37	13	c.1459C>T	p.Pro487Ser	Het	missense	rs377612641	0.000231	0.000400962	VUS
1159	CCNF	chr16:2499888	NM_001761.31	13	c.1459C>T	p.Pro487Ser	Het	missense	rs377612641	0.000231	0.000400962	VUS
3199	CCNF	chr16:2503255	NM_001761.10	14	c.1532C>A	p.Thr511Asn	Het	missense	-	-	-	VUS
1771	CCNF	chr16:2503255	NM_001761.23	14	c.1532C>A	p.Thr511Asn	Het	missense	-	-	-	VUS
3457	CCNF	chr16:2503269	NM_001761.22	14	c.1546C>T	p.Arg516Trp	Het	missense	-	-	-	VUS
3248	CCNF	chr16:2503305	NM_001761.11	14	c.1582G>C	p.Glu528Gln	Het	missense	rs778667431	0.000463	0.000543774	VUS
931	CCNF	chr16:2503469	NM_001761.25	15	c.1646C>T	p.Pro549Leu	Het	missense	-	-	-	VUS
3327	CCNF	chr16:2503472	NM_001761.12	15	c.1649C>T	p.Pro550Leu	Het	missense	rs754969037	0	0	VUS
875	CCNF	chr16:2503475	NM_001761.32	15	c.1653dupT	p.Leu553fs	Het	frameshift	-	-	-	LB
3017	CCNF	chr16:2503525	NM_001761.16	15	c.1702C>T	p.Arg568Trp	Het	missense	rs754920554	0	0	VUS
3188	CCNF	chr16:2505503	NM_001761.9	16	c.1823G>T	p.Ser608Ile	Het	missense	rs758523853	0	0	VUS
744	CCNF	chr16:2506560	NM_001761.24	17	c.1900G>A	p.Gly634Ser	Het	missense	rs563777257	0	0	VUS
2588	CCNF	chr16:2506608	NM_001761.6	17	c.1948T>C	p.Cys650Arg	Het	missense	-	-	-	VUS
1054	CCNF	chr16:2506911	NM_001761.27	17	c.2251C>T	p.Arg751Cys	Het	missense	rs142532028	0.000578	0.000651564	VUS
1580	CCNF	chr16:2506911	NM_001761.14	17	c.2251C>T	p.Arg751Cys	Het	missense	rs142532028	0.000578	0.000651564	VUS
2536	CCNF	chr16:2506731	NM_001761.4	17	c.2071C>T	p.Arg691Trp	Het	missense	rs745887382	0	0	VUS
2563	CCNF	chr16:2506753	NM_001761.5	17	c.2093C>T	p.Thr698Met	Het	missense	rs201460257	0.000579	0.000952859	LB
647	CCNF	chr16:2506753	NM_001761.33	17	c.2093C>T	p.Thr698Met	Het	missense	rs201460257	0.000579	0.000952859	LB
1168	CCNF	chr16:2506806	NM_001761.39	17	c.2146G>A	p.Gly716Ser	Het	missense	-	-	0.0001087	VUS
1149	CCNF	chr16:2506806	NM_001761.30	17	c.2146G>A	p.Gly716Ser	Het	missense	-	-	0.0001087	VUS
1311	CCNF	chr16:2506911	NM_001761.42	17	c.2251C>T	p.Arg751Cys	Het	missense	rs142532028	0.000578	0.000651564	VUS
ExAC: Exome aggregation consortium;gnomAD: Genome aggregation database;Het:Heterozygote; Hom:Homozygous; LB:Likely benign；VUS:Uncertain significance

## Sheet: Supplementary table 2
Supplementary table 2 Protein function, structure and nucleic acid conservation prediction of CCNF variants in ALS.
Case No.	Amino Acid change	Protein function and structure prediction									Nucleic acid conservation prediction
		CADD	SIFT	PPH2	LRT	MA	FATHMM	PROVEAN	DANN	Prediction	GERP++	phyloP-7way_vertebrate	phyloP-20way_mammalian	phastCons-7way_vertebrate	phastCons-20way_mammalian	SiPhy-29way_logODDs
1321	p.Arg21Gln	23.9	0.002	0.998	0	0.895	1.69	-0.66	0.999	5/8	5.13	0.917	1.048	0.999	0.921	17.539
3355	p.Pro27Ser	15.99	0.036	0.533	0.01	0.975	1.94	-1.11	0.999	4/8	3.98	0.871	0.935	0.682	0.809	14.244
1491	p.Arg123Cys	22.9	0.169	0.061	0	1.25	1.76	-2.87	0.991	4/8	4.96	0.008	0.077	0.986	0.603	8.125
1120	p.Ala131Ser	26.7	0.002	1	0	2.36	0.6	-1.74	0.998	6/8	5.92	0.917	1.048	0.995	1	18.899
	p.Arg751Cys	23.8	0.099	0.999	0.518	1.5	1.84	-1.01	0.998	3/8	3.48	0.871	0.935	0.686	0.181	7.782
694	p.Asn142Ser	0.054	0.361	0.342	0	1.87	1.9	-0.83	0.883	1/8	4.83	1.062	1.199	0.054	0.011	10.714
606	p.Gly161Arg	32	0.001	1	0	2.24	1.4	-3.79	0.999	7/8	5.68	0.917	1.048	0.991	0.837	18.374
2374	p.Ser222Pro	22.9	0.002	0.56	0	2.14	1.38	-2.02	0.993	6/8	3.34	0.991	0.141	0.587	0.437	11.788
1046	p.Ser222Pro	22.9	0.002	0.56	0	2.14	1.38	-2.02	0.993	6/8	3.34	0.991	0.141	0.587	0.437	11.788
2513	p.Met309Thr	24.1	0.003	0.999	0	2.8	2.62	-5.42	0.964	7/8	5.51	0.991	1.058	0.996	0.972	14.459
1228	p.Arg340Gln	34	0.019	1	0	2.435	1.54	-3.72	0.999	7/8	5.5	0.917	0.953	0.987	0.998	17.962
665	p.Arg344Lys	11.38	0.376	0.026	0	-0.245	2.89	-0.25	0.962	2/8	4.46	-0.045	0.953	0.33	0.982	12.679
3493	p.Arg344Lys	11.38	0.376	0.026	0	-0.245	2.89	-0.25	0.962	2/8	4.46	-0.045	0.953	0.33	0.982	12.679
3021	p.Arg406Gln	28.5	0.053	0.977	0	2.24	1.84	-2.02	0.999	5/8	5.39	0.917	1.048	0.996	0.987	17.737
1599	p.Ser432Asn	25.4	0.156	0.996	0	1.165	1.96	-0.93	0.998	4/8	5.43	0.917	1.048	1	1	17.817
1268	p.Ser432Asn	25.4	0.156	0.996	0	1.165	1.96	-0.93	0.998	4/8	5.43	0.917	1.048	1	1	17.817
2330	p.Ala446Thr	0.005	0.72	0.005	0.543	-0.805	1.99	0.36	0.72	0/8	-3.99	-0.863	-3.272	0.626	0	12.62
1901	p.Pro487Ser	14.02	0.186	0.21	0	1.06	1.88	-1.76	0.989	2/8	5.2	0.871	0.934	0.917	0.171	15.47
	p.Arg516Gln	34	0.002	1	0	1.725	2	-2.39	1	5/8	4.73	0.917	0.953	0.962	0.992	16.284
1363	p.Pro487Ser	14.02	0.186	0.21	0	1.06	1.88	-1.76	0.989	2/8	5.2	0.871	0.934	0.917	0.171	15.47
3474	p.Pro487Ser	14.02	0.186	0.21	0	1.06	1.88	-1.76	0.989	2/8	5.2	0.871	0.934	0.917	0.171	15.47
1723	p.Pro487Ser	14.02	0.186	0.21	0	1.06	1.88	-1.76	0.989	2/8	5.2	0.871	0.934	0.917	0.171	15.47
1401	p.Pro487Ser	14.02	0.186	0.21	0	1.06	1.88	-1.76	0.989	2/8	5.2	0.871	0.934	0.917	0.171	15.47
1159	p.Pro487Ser	14.02	0.186	0.21	0	1.06	1.88	-1.76	0.989	2/8	5.2	0.871	0.934	0.917	0.171	15.47
3199	p.Thr511Asn	21.3	0.047	0.999	0	2.075	1.95	-1.87	0.989	6/8	3.78	0.871	0.017	0.991	0.039	9.123
1771	p.Thr511Asn	21.3	0.047	0.999	0	2.075	1.95	-1.87	0.989	6/8	3.78	0.871	0.017	0.991	0.039	9.123
3457	p.Arg516Trp	34	0	1	0	2.075	1.94	-5.77	0.999	7/8	3.76	-0.044	-0.035	0.965	0.992	13.16
3248	p.Glu528Gln	22.7	0.047	0.999	0	1.79	1.99	-0.89	0.997	5/8	3.31	0.917	0.05	0.961	0.983	13.027
931	p.Pro549Leu	23.5	0.087	0.936	0.009	0.895	1.86	-1.93	0.985	3/8	4.92	0.871	0.852	0.032	0.003	16.69
3327	p.Pro550Leu	13.06	0.004	0.036	0.307	0.345	1.92	-1.35	0.962	2/8	2.9	0.871	0.852	0.013	0.003	6.154
875	p.Leu553fs	.	.	.	.	.	.	.	.	-	.	.	.	.	.	.
3017	p.Arg568Trp	26.7	0	0.997	0.001	1.39	1.75	-1.69	0.996	4/8	2.56	0.067	0.106	0.833	0.059	10.951
3188	p.Ser608Ile	28.8	0	0.982	0	1.845	1.5	-2.08	0.997	3/8	4.57	0.917	0.953	0.998	1	13.088
744	p.Gly634Ser	13.01	0.169	0.174	0	1.735	1.88	-0.84	0.952	2/8	3.28	-0.029	0.154	0.817	0.641	9.858
2588	p.Cys650Arg	12.77	0.001	0.008	0.003	1.735	1.94	-1.97	0.95	2/8	4.19	0.991	1.061	1	0.996	9.73
1054	p.Arg751Cys	23.8	0.099	0.999	0.518	1.5	1.84	-1.01	0.998	3/8	3.48	0.871	0.935	0.686	0.181	7.782
1580	p.Arg751Cys	23.8	0.099	0.999	0.518	1.5	1.84	-1.01	0.998	3/8	3.48	0.871	0.935	0.686	0.181	7.782
2536	p.Arg691Trp	14.78	0.044	0	0.614	0.345	1.7	-0.5	0.959	2/8	-1.3	-0.743	-0.176	0.001	0	3.47
2563	p.Thr698Met	17.49	0.045	0.019	0.992	1.1	1.86	-0.22	0.984	3/8	1.43	-0.032	0.065	0.363	0.224	6.596
647	p.Thr698Met	17.49	0.045	0.019	0.992	1.1	1.86	-0.22	0.984	3/8	1.43	-0.032	0.065	0.363	0.224	6.596
1168	p.Gly716Ser	8.199	0.132	0.002	0.407	1.245	1.95	0.28	0.809	0/8	-2.01	0.069	0.974	0.019	0.003	5.981
1149	p.Gly716Ser	8.199	0.132	0.002	0.407	1.245	1.95	0.28	0.809	0/8	-2.01	0.069	0.974	0.019	0.003	5.981
1311	p.Arg751Cys	23.8	0.099	0.999	0.518	1.5	1.84	-1.01	0.998	2/8	3.48	0.871	0.935	0.686	0.181	7.782
CADD: Combined Annotation Dependent Depletion;SIFT: Sorting Intolerant from Tolerant; PPH2: Polymorphism Phenotyping v2; MA, Mutation Assessor;FATHMM: Functional Analysis through Hidden Markov Models; LRT: Likelihood Ratio Test; DANN: Deleterious annotations of genetic variants using neural networks; PROVEAN: Protein Variation Effect Analyzer; GERP++: Genomic Evolutionary Rate Profiling++
CADD > 15 suggests potentially pathogenic variants.SIFT score＜0.05 is predicted as deleterious.PPH2 score > 0.5 is predicted as probably or possibly damaging.FATHMM score＜-1.5 is considered as deleterious. MA,H>3.5, 1.9<M<3.5, 0.8<L<1.9,N<0.8,H: high,M: medium,L: low,N: neutral. H and M represent functional, L and N represent non-functional. PROVEAN score＜-2.5 is considered as deleterious; DANN s…

## Sheet: Supplementary table 3
Supplementary table 3 Information of additional ALS-related gene variants in ALS patients with CCNF variants.
Case No.	Gene	Chromosomal Position (hg19)	Refseq ID	Exon	cDNA change	Amino Acid change	Variant Type	dbSNP	ExAC East Asia	gnomAD East Asia	ACMG	Protein function and structure prediction									Nucleic acid conservation prediction
												CADD	SIFT	PPH2	LRT	MA	FATHMM	PROVEAN	DANN	Prediction	GERP++	phyloP-7way_vertebrate	phyloP-20way_mammalian	phastCons-7way_vertebrate	phastCons-20way_mammalian	SiPhy-29way_logODDs
3355	SETX	chr9:135203422	NM_015046.6	10	c.3563C>A	p.Thr1188Asn	missense	rs569695031	0	0	VUS	0.005	0.056	0	0	0	-2.19	-1.55	0.408	2/8	-10.2	-0.297	-3.591	0.003	0	0.442
1046	FIG4	chr6:110146296	NM_014845.5	23	c.2552C>T	p.Pro851Leu	missense	rs201375273	0.000116	0.000174075	VUS	20.8	0.319	0.403	0	0.55	0.71	-2.56	0.889	3/8	3.78	-0.058	0.932	0.976	0.906	9.04
1228	FIG4	chr6:110085138	NM_014845.5	intron12	c.1389-2A>G	-	splicing	-	-	-	VUS	-	-	-	-	-	-	-	-	-	-	-	-	-	-	-
3493	NEFH	chr22:29885728	NM_021076.3	4	c.2099A>C	p.Glu700Ala	missense	-	-	5.79845e-05	VUS	6.378	0.202	0.142	0.231	2.175	-1.7	-1.99	0.939	3/8	2.14	-0.441	-1.943	0.082	0	6.516
2330	SETX	chr9:135202024	NM_015046.6	10	c.4961A>G	p.Asn1654Ser	missense	-	-	0	VUS	0.001	1	0.003	0.044	-0.35	-1.88	0.39	0.144	1/8	-1.17	-0.41	-0.385	0.191	0.006	1.553
1363	EWSR1	chr22:29695678	NM_001163285.1	16	c.1765G>A	p.Gly589Ser	missense	-	-	-	VUS	25.3	0.035	0.989	0	2.125	-3.67	-1.88	0.993	7/8	5.19	0.917	0.902	1	1	18.703
3474	FIG4	chr6:110062680	NM_014845.5	8	c.809C>T	p.Thr270Ile	missense	rs762123072	0.000694	0.000696056	VUS	27.5	0.015	0.998	0	2.065	0.18	-4.88	0.999	7/8	4.2	0.871	0.852	0.995	0.98	13.274
3199	PNPLA6	chr19:7606549	NM_006702.4	12	c.1030G>A	p.Ala344Thr	missense	rs774683671	0.000488	0.00025937	VUS	18.72	0.427	0.103	0.129	0.55	3.78	-0.66	0.991	2/8	3.23	0.917	0.953	0.215	0.379	5.767
3457	ALS2	chr2:202592476	2q33.1 NM_020919.3	16	c.2864C>G	p.Pro955Arg	missense	-	-	-	VUS	27.6	0.002	0.995	0	2.36	0	-5.36	0.999	7/8	5.8	0.917	1.048	0.997	1	20.046
3327	DAO	chr12:109283320	NM_001917.4	4	c.385G>A	p.Gly129Ser	missense	rs768551628	0	0	VUS	0.026	1	0	0	-1.025	-1.98	1.75	0.364	2/8	-0.293	-0.799	-0.665	0.083	0.013	10.54
3017	CHMP2B	chr3:87276696	NM_014043.3	1	c.24A>C	p.Lys8Asn	missense	-	-	-	VUS	21.3	0.018	0.265	0	2.72	-2.56	-1.7	0.973	6/8	-0.694	-0.298	-0.183	0.991	0.997	7.138
	ALS2	chr2:202625825	2q33.1 NM_020919.3	4	c.892G>T	p.Asp298Tyr	missense	rs759250548	0.000116	5.562e-05	VUS	18.57	0.035	0.603	0.472	0.69	0.72	-1.17	0.791	3/8	3.3	0.666	0.789	0.075	0.005	6.784
1168	TIA1	chr2:70443960	NM_001351518	8	c.641T>A	p.Phe214Tyr	missense	-	-	-	VUS	13.62	0	0	.	.	2.95	-0.07	0.955	2/6	4.18	1.062	0.212	0.998	0.999	8.499
1149	CHMP2B	chr3:87302582	NM_014043.3	5	c.453C>A	p.Asp151Glu	missense	rs767746876	0.0001161	0.0001088	VUS	15.14	0.104	0.029	0	0.525	-2.14	-2.45	0.964	4/8	-0.963	0.021	-1.702	0.998	0.919	2.59
CADD: Combined Annotation Dependent Depletion; SIFT: Sorting Intolerant from Tolerant; PPH2: Polymorphism Phenotyping v2; MA, Mutation Assessor;FATHMM: Functional Analysis through Hidden Markov Models; LRT: Likelihood Ratio Test; DANN: Deleterious annotations of genetic variants using neural networks; PROVEAN: Protein Variation Effect Analyzer; GERP++: Genomic Evolutionary Rate Profiling++
CADD > 15 suggests potentially pathogenic variants.SIFT score＜0.05 is predicted as deleterious.PPH2 score > 0.5 is predicted as probably or possibly damaging.FATHMM score＜-1.5 is considered as deleterious. MA,H>3.5, 1.9<M<3.5, 0.8<L<1.9,N<0.8,H: high,M: medium,L: low,N: neutral. H and M represent functional, L and N represent non-functional. PROVEAN score＜-2.5 is considered as deleterious; DANN s…

## Sheet: Supplementary table 4
Supplementary table 4 Gene analysis and clinical characteristics of CCNF variants in previously reported ALS patients.
Author, Year	CCNF variants	Variants in other ALS genes	Mutation frequency	Clinical features
				Gender	Age at onset	Site of onset	Survival time (months)	Outcome(0=death,1=alive,2=loss)	Congitive impairment	ALSFRS-R
K. L. Williams, 2016	p.S3G(FALS,FTD-ALS)	NA	Familial FTD-ALS: 1.01%(1/99) , FALS：0.6%-3.3% (1/30-1/168), Sporadic FTD: 1.01%(1/99), SALS：0.7%-2.0% (1/49-2/283)	M	66.3	NA	14	NA	FTD	NA
	p.K97R(FALS)	NA		F	44	L	NA	NA	N	NA
	p.S195R(FALS)	NA		F	54	NA	NA	NA	N	NA
	p.S509P(FALS)	NA		M	57	L	NA	NA	N	NA
	p.I772T(FALS,PLS)	NA		F	62	L	NA	NA	N	NA
	p.S621G(FALS)	NA		M	54	B	NA	NA	N	NA
	p.S621G(FALS)	NA		F	61	L	NA	NA	N	NA
	p.S621G(FALS)	NA		F	NA	B	NA	0	N	NA
	p.S621G(FALS)	NA		M	58	L	NA	NA	N	NA
	p.S621G(FTD)	NA		F	NA	NA	NA	0	FTD	NA
	p.T181I(SALS)	NA		NA	NA	NA	NA	NA	NA	NA
	p.R392T(FTD)	NA		NA	NA	NA	NA	NA	NA	NA
	p.T543I(SALS)	NA		NA	NA	NA	NA	NA	NA	NA
	p.E624K(SALS)	NA		NA	NA	NA	NA	NA	NA	NA
	p.H69Y(SALS)	NA		NA	NA	NA	NA	NA	NA	NA
	p.A74T(FALS)	NA		NA	NA	NA	NA	NA	NA	NA
	p.G161R(SALS)	NA		NA	NA	NA	NA	NA	NA	NA
	p.V318G(FALS)	NA		NA	NA	NA	NA	NA	NA	NA
	p.R344K(FALS)	NA		NA	NA	NA	NA	NA	NA	NA
	p.L372fs(FALS)	NA		NA	NA	NA	NA	NA	NA	NA
	p.R406Q(FTD-ALS)	NA		NA	NA	NA	NA	NA	NA	NA
	p.E528Q(SALS)	NA		NA	NA	NA	NA	NA	NA	NA
	p.L531R(SALS&FALS)	NA		NA	NA	NA	NA	NA	NA	NA
	p.R574Q(SALS)	NA		NA	NA	NA	NA	NA	NA	NA
	p.F604I(SALS)	NA		NA	NA	NA	NA	NA	NA	NA
	p.Q669*(FTD-ALS)	NA		NA	NA	NA	NA	NA	NA	NA
	p.R691Q(SALS)	NA		NA	NA	NA	NA	NA	NA	NA
	p.T698M(FTD)	NA		NA	NA	NA	NA	NA	NA	NA
	p.V714M(SALS&FALS)	NA		NA	NA	NA	NA	NA	NA	NA
	p.S509P(SALS)	NA		NA	NA	NA	NA	NA	NA	NA
P. C. Tsai, 2018	p.V55I (c.163G>A)	NA	SALS: 0.8% (2/255)	NA	NA	NA	NA	NA	NA	NA
	p.S222P (c.664T>C)	NA		M	62	U+L	60	1	NA	NA
	p.R406Q (c.1217G> A)	NA		NA	NA	NA	NA	NA	NA	NA
	p.P422L (c.1265C>T)	NA		NA	NA	NA	NA	NA	NA	NA
	p.P487S (c.1459C>T)	NA		NA	NA	NA	NA	NA	NA	NA
	p.R521H (c.1562G>A)	NA		NA	NA	NA	NA	NA	NA	NA
	p.L531R (c.1592T>G)	NA		NA	NA	NA	NA	NA	NA	NA
	p.S532R (c.1596C>G)	NA		M	69	U	24	0	NA	NA
	p.F604I (c.1810T>A)	NA		NA	NA	NA	NA	NA	NA	NA
	p.R691Q (c.2072G>A)	NA		NA	NA	NA	NA	NA	NA	NA
D. Tian, 2018	p.E483K(FALS, P/LP)	NA	FALS: 2.56% (2/78), SALS: 1.03% (6/581)	M/F: 7/1	52.6(mean)	S	40	0	No dementia	45(0.25)
	p.F497V(FALS, P/LP)	NA				S	42	1	No dementia	42(0.11)
	p.S60F(SALS, P/LP)	NA				S	55	0	No dementia	14(0.94)
	p.D64E(SALS, P/LP)	NA				S	49	0	No dementia	40(0.67)
	p.C176Y(SALS, P/LP)	NA				S	43	0	No dementia	42(0.60)
	p.L260R(SALS, P/LP)	NA				S	52	1	No dementia	47(0.17)
	p.M323V(SALS, P/LP)	NA				S	29	0	No dementia	27(1.91)
	p.L492F(SALS, P/LP)	NA				S	39	1	No dementia	39(0.15)
	p.L531R(SALS)	NA		NA	NA	NA	NA	NA	NA	NA
	p.K663R(SALS)	NA		NA	NA	NA	NA	NA	NA	NA
	p.N87K(SALS)	NA		NA	NA	NA	NA	NA	NA	NA
	p.R344K(SALS)	NA		NA	NA	NA	NA	NA	NA	NA
	p.S432N(SALS)	NA		NA	NA	NA	NA	NA	NA	NA
	p.R691Q(SALS)	NA		NA	NA	NA	NA	NA	NA	NA
C. Pan, 2017	p.G161R(SALS)	NA	SALS: 0.6% (1/181), FTD: 0/88	M	43	U	24	0	N	NA
S. L. Rayner, 2022	p.S195R	NA	NA	F	54	NA	24	0	NA	NA
E. P. McCann, 2017	p.S621G(FALS)	NA	FALS: 0.5% (1/212)	NA	NA	NA	NA	NA	NA	NA
K. Tripolszki, 2019	p.R572W(SALS)	N	SALS: 1.9%(2/107)	NA	NA	NA	NA	NA	NA	NA
	p.L106V(SALS)	KIF5A(p.E758K), C9orf72 expansion		NA	60-65	S	NA	NA	N	41
VUS: uncertain significance, LP: likely pathogenic, P: pathogenic

## Sheet: Supplementary table 5
Supplementary table 5 Clinical features of CCNF variants carriers who had other ALS-related gene variants
Variables	Additional variants	Control	p value
	(n=13)	(n=65)
Age at onset, years	61.18(25.59)b	59.93±0.78a	0.41
Disease duration, months	12.17(16.70)b	12.60(15.55)b	0.86
Sex, F/M	0.625	25/40	1
Site of onset	B, 6(42.9)	B, 11(16.9)	0.9
	U, 4(28.6)	U, 33(50.8)
	L, 3(21.4)	L, 21(32.3)
ALSFRS-R	41.00(7.50)b	39.00(6.00)b	0.49
Progression rate	0.63(1.05)b	0.56(0.65)b	0.82
Survival time, months	37.17±6.00(25.41-48.93)d	32.47±10.56(11.77-53.17)d	0.93
a: mean ± SD, b: median (Interquartile range), d: median ± SE (95%CI)

## Sheet: Supplementary table 6
Supplementary table 6 The ALS-related genes in the study
Genes	Protein	ALS	Locus	Refseq NM
SOD1	Superoxide dismutase 1	ALS1	21q22.11	NM_000454.4
FUS	Fused in sarcoma	ALS6	16p11.2	NM_004960.3
VAPB	Vesicle-associated membrane protein-associated protein B	ALS8	20q13.32	NM_004738.5
TARDBP	TAR DNA-Binding Protein, 43-Kd	ALS10	1q36.22	NM_007375.3
OPTN	Optineurin	ALS12	10p13	NM_021980.4
VCP	Valosin Containing Protein	ALS14	9p13.3	NM_007126.5
UBQLN2	Ubiquilin-2	ALS15	Xp11.21	NM_013444.3
C9orf72	Guanine nucleotide exchange C9orf72	ALS-FTD1	9p21.2	NM_001256054.2
PFN1	Profilin 1	ALS18	17p13.2	NM_005022.4
HNRNPA1	Heterogeneous nuclear ribonucleoprotein A1	ALS20	12q13.13	NM_031157.4
CHCHD10	Coiled-coil-helix-domain containing protein 10	ALS-FTD2	22q11.23	NM_213720.2
TBK1	Tank-binding kinase 1	ALS-FTD4	12q14.2	NM_013254.3
NEK1	Never in mitosis gene A-related kinase 1	ALS24	4q33	NM_012224.2
ANXA11	Annexin 11	ALS23	10q22.3	NM_001157.2
KIF5A	Kinesin family member 5A	ALS25	12q13.3	NM_004984.3
DNAJC7	DNAJ/HSP40 homolog, subfamily C, member 7	-	17q21.2	NM_003315.3
NEFH	Neurofilament heavy	-	22q12.2	NM_021076.3
MAPT	microtubule associated protein tau	-	17q21.31	NM_016835.4
ALS2	Amyotrophic lateral sclerosis 2, ALS2	ALS2	2q33.1	NM_020919.4
SETX	Sentaxin	ALS4	9q34.13	NM_015046.5
DCTN1	Dynactin subunit 1	ALS	2q13	NM_004082.4
PRPH	Peripherin	-	12q13.12	NM_006262.3
ANG	Angiogenin	ALS9	14q11.2	NM_001145.4
GRN	granulin precursor	-	17q21.31	NM_002087.3
CHMP2B	Charged multivesicular body protein 2b	ALS17	3p11.2	NM_014043.4
PNPLA6	patatin like phospholipase domain containing 6	-	19p13.2	NM_006702.5
ELP3	elongator acetyltransferase complex subunit 3	-	8p21.1	NM_001284220.2
FIG4	Polyphosphoinositide 5- phosphatase	ALS11	6q21	NM_014845.5
DAO	D-amino-acid oxidase	ALS	12q24.11	NM_001917.5
SIGMAR1	Sigma non-opioid intracellular receptor	ALS16	9p13.3	NM_005866.4
SPG11	Spatacsin	ALS5	15q21.1	NM_025137.4
SQSTM1	Sequestosome-1	ALS-FTD3	5q35.3	NM_003900.4
EWSR1	protein associated factor 15	-	17q12	NM_139215.3
HNRNPA2B1	Heterogeneous nuclear ribonucleoprotein A2/B1	ALS-FTD	7p15.2	NM_002137.4
ERBB4	Erb-b2 receptor tyrosine kinase 4	ALS19	2q34	NM_005235.3
MATR3	Martrin 3	ALS21	5q31.2	NM_199189.2
TUBA4A	Tubulin, alpha-4A	ALS22	2q35	NM_006000.2
CCNF	Cyclin F	-	16p13.3	NM_001761.2
TIA1	Cytotoxic granule-associated RNA binding protein	-	2p13.3	NM_022173.3
GLT8D1	Glycosyltransferase 8 domain-containing protein 1	-	3p21.1	NM_152932.2
CYLD	CYLD lysine-6 deubiquitinase	-	16q12.1	NM_015247.2
